# Supplementary material for: Relationships between Motor Skills and Academic Achievement in School-Aged Children and Adolescents: A Systematic Review
Source: Children (Basel). 2024 Mar 12;11(3):336. doi: 10.3390/children11030336 (PMC10969452; doi:10.3390/children11030336)
Supplement: Supplementary file 1 [file children-11-00336-s001.zip]

Archive with 1 entries (1 files):
- children-2862683-supplementary.pdf
